# Supplementary material for: Validity and reliability of telephone administration of the patient-specific functional scale for the assessment of recovery from snakebite envenomation
Source: PLoS Negl Trop Dis. 2019 Dec 13;13(12):e0007935. doi: 10.1371/journal.pntd.0007935 (PMC6934321; doi:10.1371/journal.pntd.0007935)
Supplement: S1 Dataset — (CSV) [file pntd.0007935.s001.csv]

10days	14days	17days	21days	24days	28days	3days	7days
8.333333333	9	10	10	NA	10	8	10
8.666666667	10	10	10	10	10	4.333333333	8.333333333
8.333333333	9	9.333333333	9.333333333	9.333333333	9.666666667	1.666666667	8
8	9.666666667	10	10	10	10	2	8
4	7	8.666666667	8.666666667	10	10	2	6.666666667
3.666666667	3.666666667	3	3.666666667	6.666666667	8	0.666666667	3.666666667
10	10	10	10	10	10	8	9.333333333
8.333333333	8.333333333	9	9.333333333	10	10	6.333333333	8.666666667
6	5.666666667	7.333333333	7.666666667	8.333333333	9	1.333333333	2
9.666666667	10	10	10	10	10	3.666666667	8.666666667
5	7.666666667	7.666666667	10	10	10	0	1
9.666666667	9.666666667	10	10	10	10	0	9.333333333
10	10	10	10	10	10	10	10
8	9.333333333	9.333333333	10	10	10	4.333333333	5.333333333
4.666666667	8	9.333333333	9.666666667	10	10	0	1
8	8	6.333333333	6.333333333	8	9.666666667	2.333333333	4.333333333
5.333333333	6.333333333	8	9	8.666666667	10	4.666666667	6
5.333333333	8.666666667	9	9.333333333	9.333333333	10	1	3.333333333
9.333333333	9.333333333	9.333333333	9.333333333	9.333333333	10	5.333333333	8.333333333
10	10	10	10	10	10	10	10
8.666666667	9.666666667	9.666666667	10	10	10	1.666666667	6
3	3	4	8.333333333	9.333333333	9.666666667	0	0
9.333333333	9.333333333	10	10	10	10	8.666666667	5.333333333
5.333333333	5.333333333	8	8	9.333333333	9.333333333	4	5
6.666666667	8.666666667	9.666666667	10	10	10	0	3
6	6.666666667	7.333333333	9.666666667	9.666666667	9.666666667	3	6.333333333
10	10	10	10	10	10	9.333333333	10
NA	10	10	10	10	10	1.333333333	7
10	10	NA	10	NA	10	0.666666667	2.333333333
4.333333333	6.666666667	8.333333333	9	9.333333333	10	2.333333333	3.666666667
6.333333333	7.333333333	6.333333333	7	8.666666667	10	2	4
2.666666667	4.666666667	6	7	7.666666667	9	0	0
5.666666667	8.333333333	10	10	10	10	0.666666667	3.333333333
4.666666667	7.666666667	8.666666667	8.666666667	9	9.666666667	2	3.333333333
2	5	8	7.666666667	9.666666667	10	0	0
10	10	10	10	10	10	4.666666667	9.666666667
10	10	10	10	10	10	3.666666667	10
7	9	10	10	10	10	1.666666667	4
5	5.333333333	9	10	10	10	0	1.333333333
8	9.333333333	10	9.333333333	9.333333333	9.666666667	0	6.666666667
8.333333333	8.333333333	8.333333333	9	9.333333333	10	5	6
9	9.666666667	10	10	10	10	6.666666667	8.333333333
4.666666667	8.666666667	8.333333333	9.666666667	9.666666667	10	2	3
0	7	NA	9.333333333	9.333333333	10	0	0
5.666666667	8.333333333	9	9.333333333	9.333333333	9.666666667	0	3
2.666666667	5.666666667	NA	9.333333333	8.666666667	9	0.333333333	1.666666667
8.333333333	8.666666667	9.333333333	10	10	10	3.333333333	8
10	10	10	10	10	10	9	10
2	10	10	10	10	10	1	1.666666667
0	1	4	4.333333333	5.333333333	6	0	0
6.333333333	7.333333333	8.333333333	9	10	10	0	2.333333333
0.666666667	2.333333333	4.666666667	5.333333333	4.666666667	6	0	0
4	5.333333333	6	9	9.333333333	9.333333333	0.333333333	4
4	5.666666667	8	8.333333333	10	10	0.333333333	3.333333333
9.333333333	10	10	10	10	10	0	4.666666667
8.333333333	8.666666667	9	9	9.333333333	9.333333333	2.666666667	6.333333333
1	7	9	10	10	10	0	1.666666667
10	10	10	10	10	10	2	10
10	10	NA	10	10	10	7.333333333	10
7.666666667	7.666666667	9.333333333	9.333333333	NA	10	3	6.666666667
3.666666667	1.333333333	2.333333333	7	8.333333333	6.666666667	4	4.333333333
6.333333333	7.333333333	7.666666667	8	8.333333333	8.666666667	4.666666667	5.666666667
8.333333333	9	9.666666667	10	10	10	2.333333333	5.666666667
5.666666667	9.666666667	10	10	10	10	0	1
9	9	9	10	10	10	5	8.666666667
4.333333333	7.333333333	4.333333333	7.333333333	7.666666667	6	2.333333333	6.666666667
9	10	NA	10	10	10	5.333333333	9
10	10	10	10	10	10	3.333333333	10
3	5.666666667	6	7.666666667	8	9.333333333	1	2.666666667
9.666666667	10	10	10	10	10	4	5.666666667
7.666666667	8.333333333	9.666666667	9.666666667	10	10	5.666666667	8.333333333
